# Supplementary material for: Neuregulin 4 Downregulation Induces Insulin Resistance in 3T3-L1 Adipocytes through Inflammation and Autophagic Degradation of GLUT4 Vesicles
Source: Int J Mol Sci. 2021 Nov 30;22(23):12960. doi: 10.3390/ijms222312960 (PMC8657571; doi:10.3390/ijms222312960)
Supplement: Supplementary file 1 [file ijms-22-12960-s001.zip]

Archive with 1 entries (1 files):
- Supplementary Materials - Gum¿ñ et al - reviewed.pdf
